# Supplementary material for: Who Eats Whom in a Pool? A Comparative Study of Prey Selectivity by Predatory Aquatic Insects
Source: PLoS One. 2012 Jun 5;7(6):e37741. doi: 10.1371/journal.pone.0037741 (PMC3367957; doi:10.1371/journal.pone.0037741)
Supplement: Table S1 — Summary of the results of our experiments. Initial number of prey, number of prey consumed and Manly’s alpha is shown for all experiments. The results of each experiment, identified by the number in “Predator ID” column, are presented in seven rows, one for each prey. (XLS) [file pone.0037741.s001.xls]

## Sheet: Sheet1
Predator	Predator ID	Prey	Initial number of prey	Number of prey consumed	Manly's alpha
Acilius canaliculatus A	70	Asellus	10	1	0.0332658
Acilius canaliculatus A	70	Chironomus	10	9	0.727002
Acilius canaliculatus A	70	Cloeon	10	1	0.0332658
Acilius canaliculatus A	70	Culex	10	4	0.161285
Acilius canaliculatus A	70	Daphnia	30	4	0.0451817
Acilius canaliculatus A	70	Lymnaea	6	0	0
Acilius canaliculatus A	70	Rana	6	0	0
Acilius canaliculatus A	71	Asellus	10	1	0.0260067
Acilius canaliculatus A	71	Chironomus	10	8	0.397266
Acilius canaliculatus A	71	Cloeon	10	0	0
Acilius canaliculatus A	71	Culex	10	8	0.397266
Acilius canaliculatus A	71	Daphnia	30	1	0.0083681
Acilius canaliculatus A	71	Lymnaea	6	0	0
Acilius canaliculatus A	71	Rana	6	3	0.171093
Acilius canaliculatus A	72	Asellus	10	1	0.0402133
Acilius canaliculatus A	72	Chironomus	10	8	0.61428
Acilius canaliculatus A	72	Cloeon	10	0	0
Acilius canaliculatus A	72	Culex	10	3	0.136133
Acilius canaliculatus A	72	Daphnia	30	4	0.0546178
Acilius canaliculatus A	72	Lymnaea	6	0	0
Acilius canaliculatus A	72	Rana	6	2	0.154755
Acilius canaliculatus A	73	Asellus	10	0	0
Acilius canaliculatus A	73	Chironomus	10	9	0.850274
Acilius canaliculatus A	73	Cloeon	10	0	0
Acilius canaliculatus A	73	Culex	10	2	0.0824001
Acilius canaliculatus A	73	Daphnia	30	0	0
Acilius canaliculatus A	73	Lymnaea	6	0	0
Acilius canaliculatus A	73	Rana	6	1	0.0673258
Acilius canaliculatus A	74	Asellus	10	0	0
Acilius canaliculatus A	74	Chironomus	10	5	0.544514
Acilius canaliculatus A	74	Cloeon	10	0	0
Acilius canaliculatus A	74	Culex	10	4	0.401288
Acilius canaliculatus A	74	Daphnia	30	2	0.0541985
Acilius canaliculatus A	74	Lymnaea	6	0	0
Acilius canaliculatus A	74	Rana	6	0	0
Acilius canaliculatus A	75	Asellus	10	0	0
Acilius canaliculatus A	75	Chironomus	10	8	0.421682
Acilius canaliculatus A	75	Cloeon	10	1	0.027605
Acilius canaliculatus A	75	Culex	10	8	0.421682
Acilius canaliculatus A	75	Daphnia	30	8	0.0812623
Acilius canaliculatus A	75	Lymnaea	6	0	0
Acilius canaliculatus A	75	Rana	6	1	0.0477693
Acilius canaliculatus A	76	Asellus	10	3	0.148807
Acilius canaliculatus A	76	Chironomus	10	7	0.665506
Acilius canaliculatus A	76	Cloeon	10	0	0
Acilius canaliculatus A	76	Culex	10	5	0.323058
Acilius canaliculatus A	76	Daphnia	30	4	0.0492141
Acilius canaliculatus A	76	Lymnaea	6	0	0
Acilius canaliculatus A	76	Rana	6	1	0.0706887
Acilius canaliculatus A	77	Asellus	10	1	0.0332359
Acilius canaliculatus A	77	Chironomus	10	9	0.726348
Acilius canaliculatus A	77	Cloeon	10	0	0
Acilius canaliculatus A	77	Culex	10	3	0.112513
Acilius canaliculatus A	77	Daphnia	30	10	0.127904
Acilius canaliculatus A	77	Lymnaea	6	0	0
Acilius canaliculatus A	77	Rana	6	0	0
Acilius canaliculatus L2	86	Asellus	10	2	0.140721
Acilius canaliculatus L2	86	Chironomus	10	0	0
Acilius canaliculatus L2	86	Cloeon	10	2	0.140721
Acilius canaliculatus L2	86	Culex	10	6	0.577838
Acilius canaliculatus L2	86	Daphnia	30	6	0.140721
Acilius canaliculatus L2	86	Lymnaea	6	0	0
Acilius canaliculatus L2	86	Rana	6	0	0
Acilius canaliculatus L2	87	Asellus	10	2	0.168007
Acilius canaliculatus L2	87	Chironomus	10	1	0.0793272
Acilius canaliculatus L2	87	Cloeon	10	2	0.168007
Acilius canaliculatus L2	87	Culex	10	4	0.384607
Acilius canaliculatus L2	87	Daphnia	30	7	0.200051
Acilius canaliculatus L2	87	Lymnaea	6	0	0
Acilius canaliculatus L2	87	Rana	6	0	0
Acilius canaliculatus L2	88	Asellus	10	0	0
Acilius canaliculatus L2	88	Chironomus	10	0	0
Acilius canaliculatus L2	88	Cloeon	10	0	0
Acilius canaliculatus L2	88	Culex	10	3	0.411152
Acilius canaliculatus L2	88	Daphnia	30	12	0.588848
Acilius canaliculatus L2	88	Lymnaea	6	0	0
Acilius canaliculatus L2	88	Rana	6	0	0
Acilius canaliculatus L2	89	Asellus	10	1	0.0723871
Acilius canaliculatus L2	89	Chironomus	10	1	0.0723871
Acilius canaliculatus L2	89	Cloeon	10	4	0.350958
Acilius canaliculatus L2	89	Culex	10	4	0.350958
Acilius canaliculatus L2	89	Daphnia	30	6	0.153309
Acilius canaliculatus L2	89	Lymnaea	6	0	0
Acilius canaliculatus L2	89	Rana	6	0	0
Acilius canaliculatus L2	90	Asellus	10	1	0.0854941
Acilius canaliculatus L2	90	Chironomus	10	0	0
Acilius canaliculatus L2	90	Cloeon	10	1	0.0578853
Acilius canaliculatus L2	90	Culex	10	6	0.813027
Acilius canaliculatus L2	90	Daphnia	30	3	0.0578853
Acilius canaliculatus L2	90	Lymnaea	6	0	0
Acilius canaliculatus L2	90	Rana	6	0	0
Acilius canaliculatus L2	91	Asellus	10	0	0
Acilius canaliculatus L2	91	Chironomus	10	0	0
Acilius canaliculatus L2	91	Cloeon	10	1	0.0567095
Acilius canaliculatus L2	91	Culex	10	8	0.866268
Acilius canaliculatus L2	91	Daphnia	30	4	0.0770229
Acilius canaliculatus L2	91	Lymnaea	6	0	0
Acilius canaliculatus L2	91	Rana	6	0	0
Acilius canaliculatus L2	92	Asellus	10	0	0
Acilius canaliculatus L2	92	Chironomus	10	0	0
Acilius canaliculatus L2	92	Cloeon	10	1	0.0419211
Acilius canaliculatus L2	92	Culex	10	9	0.916158
Acilius canaliculatus L2	92	Daphnia	30	3	0.0419211
Acilius canaliculatus L2	92	Lymnaea	6	0	0
Acilius canaliculatus L2	92	Rana	6	0	0
Acilius canaliculatus L3	78	Asellus	10	0	0
Acilius canaliculatus L3	78	Chironomus	10	1	0.0400444
Acilius canaliculatus L3	78	Cloeon	10	6	0.348255
Acilius canaliculatus L3	78	Culex	10	8	0.6117
Acilius canaliculatus L3	78	Daphnia	30	0	0
Acilius canaliculatus L3	78	Lymnaea	6	0	0
Acilius canaliculatus L3	78	Rana	6	0	0
Acilius canaliculatus L3	79	Asellus	10	3	0.0815433
Acilius canaliculatus L3	79	Chironomus	10	4	0.116785
Acilius canaliculatus L3	79	Cloeon	10	7	0.275253
Acilius canaliculatus L3	79	Culex	10	9	0.526418
Acilius canaliculatus L3	79	Daphnia	30	0	0
Acilius canaliculatus L3	79	Lymnaea	6	0	0
Acilius canaliculatus L3	79	Rana	6	0	0
Acilius canaliculatus L3	80	Asellus	10	7	0.170924
Acilius canaliculatus L3	80	Chironomus	10	8	0.228487
Acilius canaliculatus L3	80	Cloeon	10	8	0.228487
Acilius canaliculatus L3	80	Culex	10	10	0.340422
Acilius canaliculatus L3	80	Daphnia	30	6	0.031679
Acilius canaliculatus L3	80	Lymnaea	6	0	0
Acilius canaliculatus L3	80	Rana	6	0	0
Acilius canaliculatus L3	81	Asellus	10	4	0.0956756
Acilius canaliculatus L3	81	Chironomus	10	6	0.171618
Acilius canaliculatus L3	81	Cloeon	10	8	0.301441
Acilius canaliculatus L3	81	Culex	10	9	0.431265
Acilius canaliculatus L3	81	Daphnia	30	0	0
Acilius canaliculatus L3	81	Lymnaea	6	0	0
Acilius canaliculatus L3	81	Rana	6	0	0
Acilius canaliculatus L3	82	Asellus	10	1	0.0171944
Acilius canaliculatus L3	82	Chironomus	10	6	0.149535
Acilius canaliculatus L3	82	Cloeon	10	9	0.375773
Acilius canaliculatus L3	82	Culex	10	10	0.391327
Acilius canaliculatus L3	82	Daphnia	30	10	0.0661703
Acilius canaliculatus L3	82	Lymnaea	6	0	0
Acilius canaliculatus L3	82	Rana	6	0	0
Acilius canaliculatus L3	83	Asellus	10	1	0.0572499
Acilius canaliculatus L3	83	Chironomus	10	1	0.0572499
Acilius canaliculatus L3	83	Cloeon	10	3	0.193807
Acilius canaliculatus L3	83	Culex	10	7	0.654204
Acilius canaliculatus L3	83	Daphnia	30	2	0.0374888
Acilius canaliculatus L3	83	Lymnaea	6	0	0
Acilius canaliculatus L3	83	Rana	6	0	0
Acilius canaliculatus L3	84	Asellus	10	0	0
Acilius canaliculatus L3	84	Chironomus	10	5	0.119527
Acilius canaliculatus L3	84	Cloeon	10	9	0.39706
Acilius canaliculatus L3	84	Culex	10	10	0.413495
Acilius canaliculatus L3	84	Daphnia	30	10	0.0699187
Acilius canaliculatus L3	84	Lymnaea	6	0	0
Acilius canaliculatus L3	84	Rana	6	0	0
Acilius canaliculatus L3	85	Asellus	10	3	0.0567628
Acilius canaliculatus L3	85	Chironomus	10	8	0.256133
Acilius canaliculatus L3	85	Cloeon	10	8	0.256133
Acilius canaliculatus L3	85	Culex	10	10	0.381612
Acilius canaliculatus L3	85	Daphnia	30	8	0.0493594
Acilius canaliculatus L3	85	Lymnaea	6	0	0
Acilius canaliculatus L3	85	Rana	6	0	0
Anax imperator F-0	17	Asellus	10	9	0.249168
Anax imperator F-0	17	Chironomus	10	9	0.249168
Anax imperator F-0	17	Cloeon	10	2	0.0241468
Anax imperator F-0	17	Culex	10	10	0.259481
Anax imperator F-0	17	Daphnia	30	6	0.0241468
Anax imperator F-0	17	Lymnaea	6	0	0
Anax imperator F-0	17	Rana	6	5	0.19389
Anax imperator F-0	18	Asellus	10	9	0.269862
Anax imperator F-0	18	Chironomus	10	9	0.269862
Anax imperator F-0	18	Cloeon	10	4	0.0598685
Anax imperator F-0	18	Culex	10	10	0.281032
Anax imperator F-0	18	Daphnia	30	4	0.0167713
Anax imperator F-0	18	Lymnaea	6	1	0.021368
Anax imperator F-0	18	Rana	6	3	0.0812365
Anax imperator F-0	19	Asellus	10	6	0.108731
Anax imperator F-0	19	Chironomus	10	9	0.273236
Anax imperator F-0	19	Cloeon	10	5	0.0822522
Anax imperator F-0	19	Culex	10	10	0.284546
Anax imperator F-0	19	Daphnia	30	4	0.016981
Anax imperator F-0	19	Lymnaea	6	1	0.0216351
Anax imperator F-0	19	Rana	6	5	0.212619
Anax imperator F-0	20	Asellus	10	5	0.193857
Anax imperator F-0	20	Chironomus	10	5	0.193857
Anax imperator F-0	20	Cloeon	10	1	0.0294669
Anax imperator F-0	20	Culex	10	6	0.256266
Anax imperator F-0	20	Daphnia	30	2	0.0192957
Anax imperator F-0	20	Lymnaea	6	0	0
Anax imperator F-0	20	Rana	6	4	0.307257
Anax imperator F-0	21	Asellus	10	4	0.173341
Anax imperator F-0	21	Chironomus	10	3	0.121032
Anax imperator F-0	21	Cloeon	10	5	0.235209
Anax imperator F-0	21	Culex	10	5	0.235209
Anax imperator F-0	21	Daphnia	30	0	0
Anax imperator F-0	21	Lymnaea	6	0	0
Anax imperator F-0	21	Rana	6	3	0.235209
Anax imperator F-0	22	Asellus	10	0	0
Anax imperator F-0	22	Chironomus	10	9	0.336818
Anax imperator F-0	22	Cloeon	10	8	0.235425
Anax imperator F-0	22	Culex	10	8	0.235425
Anax imperator F-0	22	Daphnia	30	1	0.00495905
Anax imperator F-0	22	Lymnaea	6	1	0.0266696
Anax imperator F-0	22	Rana	6	4	0.160703
Anax imperator F-0	23	Asellus	10	3	0.25133
Anax imperator F-0	23	Chironomus	10	2	0.157238
Anax imperator F-0	23	Cloeon	10	2	0.157238
Anax imperator F-0	23	Culex	10	4	0.359952
Anax imperator F-0	23	Daphnia	30	3	0.0742421
Anax imperator F-0	23	Lymnaea	6	0	0
Anax imperator F-0	23	Rana	6	0	0
Anax imperator F-0	24	Asellus	10	5	0.149739
Anax imperator F-0	24	Chironomus	10	6	0.197945
Anax imperator F-0	24	Cloeon	10	0	0
Anax imperator F-0	24	Culex	10	10	0.518013
Anax imperator F-0	24	Daphnia	30	1	0.0073237
Anax imperator F-0	24	Lymnaea	6	1	0.0393866
Anax imperator F-0	24	Rana	6	2	0.087592
Anax imperator F-0	25	Asellus	10	10	0.282615
Anax imperator F-0	25	Chironomus	10	9	0.271382
Anax imperator F-0	25	Cloeon	10	5	0.0816941
Anax imperator F-0	25	Culex	10	10	0.282615
Anax imperator F-0	25	Daphnia	30	0	0
Anax imperator F-0	25	Lymnaea	6	0	0
Anax imperator F-0	25	Rana	6	3	0.0816941
Coenagrion puella F-0	39	Asellus	10	0	0
Coenagrion puella F-0	39	Chironomus	10	0	0
Coenagrion puella F-0	39	Cloeon	10	0	0
Coenagrion puella F-0	39	Culex	10	2	0.3282
Coenagrion puella F-0	39	Daphnia	30	11	0.6718
Coenagrion puella F-0	39	Lymnaea	6	0	0
Coenagrion puella F-0	39	Rana	6	0	0
Coenagrion puella F-0	40	Asellus	10	0	0
Coenagrion puella F-0	40	Chironomus	10	0	0
Coenagrion puella F-0	40	Cloeon	10	0	0
Coenagrion puella F-0	40	Culex	10	2	0.679272
Coenagrion puella F-0	40	Daphnia	30	3	0.320728
Coenagrion puella F-0	40	Lymnaea	6	0	0
Coenagrion puella F-0	40	Rana	6	0	0
Coenagrion puella F-0	41	Asellus	10	0	0
Coenagrion puella F-0	41	Chironomus	10	0	0
Coenagrion puella F-0	41	Cloeon	10	0	0
Coenagrion puella F-0	41	Culex	10	2	0.5
Coenagrion puella F-0	41	Daphnia	30	6	0.5
Coenagrion puella F-0	41	Lymnaea	6	0	0
Coenagrion puella F-0	41	Rana	6	0	0
Coenagrion puella F-0	42	Asellus	10	1	0.25
Coenagrion puella F-0	42	Chironomus	10	1	0.25
Coenagrion puella F-0	42	Cloeon	10	0	0
Coenagrion puella F-0	42	Culex	10	1	0.25
Coenagrion puella F-0	42	Daphnia	30	3	0.25
Coenagrion puella F-0	42	Lymnaea	6	0	0
Coenagrion puella F-0	42	Rana	6	0	0
Coenagrion puella F-0	43	Asellus	10	0	0
Coenagrion puella F-0	43	Chironomus	10	0	0
Coenagrion puella F-0	43	Cloeon	10	0	0
Coenagrion puella F-0	43	Culex	10	1	0.206255
Coenagrion puella F-0	43	Daphnia	30	10	0.793745
Coenagrion puella F-0	43	Lymnaea	6	0	0
Coenagrion puella F-0	43	Rana	6	0	0
Coenagrion puella F-0	44	Asellus	10	0	0
Coenagrion puella F-0	44	Chironomus	10	0	0
Coenagrion puella F-0	44	Cloeon	10	0	0
Coenagrion puella F-0	44	Culex	10	3	0.661739
Coenagrion puella F-0	44	Daphnia	30	5	0.338261
Coenagrion puella F-0	44	Lymnaea	6	0	0
Coenagrion puella F-0	44	Rana	6	0	0
Coenagrion puella F-0	45	Asellus	10	0	0
Coenagrion puella F-0	45	Chironomus	10	0	0
Coenagrion puella F-0	45	Cloeon	10	0	0
Coenagrion puella F-0	45	Culex	10	4	0.829012
Coenagrion puella F-0	45	Daphnia	30	3	0.170988
Coenagrion puella F-0	45	Lymnaea	6	0	0
Coenagrion puella F-0	45	Rana	6	0	0
Coenagrion puella F-0	46	Asellus	10	0	0
Coenagrion puella F-0	46	Chironomus	10	3	0.280192
Coenagrion puella F-0	46	Cloeon	10	0	0
Coenagrion puella F-0	46	Culex	10	5	0.544514
Coenagrion puella F-0	46	Daphnia	30	6	0.175294
Coenagrion puella F-0	46	Lymnaea	6	0	0
Coenagrion puella F-0	46	Rana	6	0	0
Coenagrion puella F-0	47	Asellus	10	0	0
Coenagrion puella F-0	47	Chironomus	10	0	0
Coenagrion puella F-0	47	Cloeon	10	0	0
Coenagrion puella F-0	47	Culex	10	1	0.253566
Coenagrion puella F-0	47	Daphnia	30	8	0.746434
Coenagrion puella F-0	47	Lymnaea	6	0	0
Coenagrion puella F-0	47	Rana	6	0	0
Dytiscus marginalis A	56	Asellus	10	5	0.310671
Dytiscus marginalis A	56	Chironomus	10	6	0.410685
Dytiscus marginalis A	56	Cloeon	10	0	0
Dytiscus marginalis A	56	Culex	10	0	0
Dytiscus marginalis A	56	Daphnia	30	1	0.0151948
Dytiscus marginalis A	56	Lymnaea	6	2	0.181731
Dytiscus marginalis A	56	Rana	6	1	0.0817173
Dytiscus marginalis A	57	Asellus	10	1	0.185691
Dytiscus marginalis A	57	Chironomus	10	3	0.628617
Dytiscus marginalis A	57	Cloeon	10	0	0
Dytiscus marginalis A	57	Culex	10	1	0.185691
Dytiscus marginalis A	57	Daphnia	30	0	0
Dytiscus marginalis A	57	Lymnaea	6	0	0
Dytiscus marginalis A	57	Rana	6	0	0
Dytiscus marginalis A	58	Asellus	10	7	0.402968
Dytiscus marginalis A	58	Chironomus	10	6	0.306681
Dytiscus marginalis A	58	Cloeon	10	0	0
Dytiscus marginalis A	58	Culex	10	1	0.035264
Dytiscus marginalis A	58	Daphnia	30	2	0.0230918
Dytiscus marginalis A	58	Lymnaea	6	0	0
Dytiscus marginalis A	58	Rana	6	3	0.231995
Dytiscus marginalis A	59	Asellus	10	2	0.404504
Dytiscus marginalis A	59	Chironomus	10	2	0.404504
Dytiscus marginalis A	59	Cloeon	10	0	0
Dytiscus marginalis A	59	Culex	10	1	0.190992
Dytiscus marginalis A	59	Daphnia	30	0	0
Dytiscus marginalis A	59	Lymnaea	6	0	0
Dytiscus marginalis A	59	Rana	6	0	0
Dytiscus marginalis A	60	Asellus	10	3	0.0915224
Dytiscus marginalis A	60	Chironomus	10	7	0.308938
Dytiscus marginalis A	60	Cloeon	10	0	0
Dytiscus marginalis A	60	Culex	10	4	0.131077
Dytiscus marginalis A	60	Daphnia	30	1	0.0086991
Dytiscus marginalis A	60	Lymnaea	6	0	0
Dytiscus marginalis A	60	Rana	6	5	0.459763
Dytiscus marginalis A	61	Asellus	10	5	0.193857
Dytiscus marginalis A	61	Chironomus	10	8	0.450123
Dytiscus marginalis A	61	Cloeon	10	0	0
Dytiscus marginalis A	61	Culex	10	1	0.0294669
Dytiscus marginalis A	61	Daphnia	30	2	0.0192957
Dytiscus marginalis A	61	Lymnaea	6	0	0
Dytiscus marginalis A	61	Rana	6	4	0.307257
Dytiscus marginalis A	62	Asellus	10	4	0.401288
Dytiscus marginalis A	62	Chironomus	10	3	0.280192
Dytiscus marginalis A	62	Cloeon	10	0	0
Dytiscus marginalis A	62	Culex	10	0	0
Dytiscus marginalis A	62	Daphnia	30	0	0
Dytiscus marginalis A	62	Lymnaea	6	2	0.31852
Dytiscus marginalis A	62	Rana	6	0	0
Dytiscus marginalis A	63	Asellus	10	3	0.223147
Dytiscus marginalis A	63	Chironomus	10	4	0.319588
Dytiscus marginalis A	63	Cloeon	10	0	0
Dytiscus marginalis A	63	Culex	10	0	0
Dytiscus marginalis A	63	Daphnia	30	4	0.0895282
Dytiscus marginalis A	63	Lymnaea	6	2	0.253671
Dytiscus marginalis A	63	Rana	6	1	0.114066
Dytiscus marginalis A	64	Asellus	10	1	0.430706
Dytiscus marginalis A	64	Chironomus	10	1	0.430706
Dytiscus marginalis A	64	Cloeon	10	0	0
Dytiscus marginalis A	64	Culex	10	0	0
Dytiscus marginalis A	64	Daphnia	30	1	0.138587
Dytiscus marginalis A	64	Lymnaea	6	0	0
Dytiscus marginalis A	64	Rana	6	0	0
Dytiscus marginalis L3	65	Asellus	10	9	0.357669
Dytiscus marginalis L3	65	Chironomus	10	8	0.25
Dytiscus marginalis L3	65	Cloeon	10	2	0.0346617
Dytiscus marginalis L3	65	Culex	10	3	0.0554037
Dytiscus marginalis L3	65	Daphnia	30	0	0
Dytiscus marginalis L3	65	Lymnaea	6	0	0
Dytiscus marginalis L3	65	Rana	6	6	0.302265
Dytiscus marginalis L3	66	Asellus	10	10	0.349062
Dytiscus marginalis L3	66	Chironomus	10	9	0.335188
Dytiscus marginalis L3	66	Cloeon	10	0	0
Dytiscus marginalis L3	66	Culex	10	2	0.0324831
Dytiscus marginalis L3	66	Daphnia	30	0	0
Dytiscus marginalis L3	66	Lymnaea	6	0	0
Dytiscus marginalis L3	66	Rana	6	6	0.283267
Dytiscus marginalis L3	67	Asellus	10	10	0.325812
Dytiscus marginalis L3	67	Chironomus	10	9	0.312862
Dytiscus marginalis L3	67	Cloeon	10	3	0.048463
Dytiscus marginalis L3	67	Culex	10	3	0.048463
Dytiscus marginalis L3	67	Daphnia	30	0	0
Dytiscus marginalis L3	67	Lymnaea	6	0	0
Dytiscus marginalis L3	67	Rana	6	6	0.264399
Dytiscus marginalis L3	68	Asellus	10	8	0.214948
Dytiscus marginalis L3	68	Chironomus	10	9	0.307521
Dytiscus marginalis L3	68	Cloeon	10	3	0.0476356
Dytiscus marginalis L3	68	Culex	10	7	0.160796
Dytiscus marginalis L3	68	Daphnia	30	2	0.00921432
Dytiscus marginalis L3	68	Lymnaea	6	0	0
Dytiscus marginalis L3	68	Rana	6	6	0.259885
Dytiscus marginalis L3	69	Asellus	10	9	0.334698
Dytiscus marginalis L3	69	Chironomus	10	8	0.233944
Dytiscus marginalis L3	69	Cloeon	10	6	0.13319
Dytiscus marginalis L3	69	Culex	10	1	0.015315
Dytiscus marginalis L3	69	Daphnia	30	0	0
Dytiscus marginalis L3	69	Lymnaea	6	0	0
Dytiscus marginalis L3	69	Rana	6	6	0.282853
Hydaticus seminiger A	93	Asellus	10	0	0
Hydaticus seminiger A	93	Chironomus	10	8	0.848359
Hydaticus seminiger A	93	Cloeon	10	0	0
Hydaticus seminiger A	93	Culex	10	1	0.0555371
Hydaticus seminiger A	93	Daphnia	30	0	0
Hydaticus seminiger A	93	Lymnaea	6	0	0
Hydaticus seminiger A	93	Rana	6	1	0.0961044
Hydaticus seminiger A	94	Asellus	10	0	0
Hydaticus seminiger A	94	Chironomus	10	6	1
Hydaticus seminiger A	94	Cloeon	10	0	0
Hydaticus seminiger A	94	Culex	10	0	0
Hydaticus seminiger A	94	Daphnia	30	0	0
Hydaticus seminiger A	94	Lymnaea	6	0	0
Hydaticus seminiger A	94	Rana	6	0	0
Hydaticus seminiger A	95	Asellus	10	0	0
Hydaticus seminiger A	95	Chironomus	10	7	1
Hydaticus seminiger A	95	Cloeon	10	0	0
Hydaticus seminiger A	95	Culex	10	0	0
Hydaticus seminiger A	95	Daphnia	30	0	0
Hydaticus seminiger A	95	Lymnaea	6	0	0
Hydaticus seminiger A	95	Rana	6	0	0
Hydaticus seminiger A	96	Asellus	10	1	0.0744758
Hydaticus seminiger A	96	Chironomus	10	7	0.851048
Hydaticus seminiger A	96	Cloeon	10	0	0
Hydaticus seminiger A	96	Culex	10	1	0.0744758
Hydaticus seminiger A	96	Daphnia	30	0	0
Hydaticus seminiger A	96	Lymnaea	6	0	0
Hydaticus seminiger A	96	Rana	6	0	0
Hydaticus seminiger A	97	Asellus	10	0	0
Hydaticus seminiger A	97	Chironomus	10	9	0.926628
Hydaticus seminiger A	97	Cloeon	10	0	0
Hydaticus seminiger A	97	Culex	10	0	0
Hydaticus seminiger A	97	Daphnia	30	0	0
Hydaticus seminiger A	97	Lymnaea	6	0	0
Hydaticus seminiger A	97	Rana	6	1	0.0733716
Hydaticus seminiger A	98	Asellus	10	0	0
Hydaticus seminiger A	98	Chironomus	10	3	1
Hydaticus seminiger A	98	Cloeon	10	0	0
Hydaticus seminiger A	98	Culex	10	0	0
Hydaticus seminiger A	98	Daphnia	30	0	0
Hydaticus seminiger A	98	Lymnaea	6	0	0
Hydaticus seminiger A	98	Rana	6	0	0
Hydaticus seminiger A	99	Asellus	10	1	0.0328842
Hydaticus seminiger A	99	Chironomus	10	9	0.718662
Hydaticus seminiger A	99	Cloeon	10	0	0
Hydaticus seminiger A	99	Culex	10	3	0.111322
Hydaticus seminiger A	99	Daphnia	30	1	0.0105811
Hydaticus seminiger A	99	Lymnaea	6	0	0
Hydaticus seminiger A	99	Rana	6	2	0.12655
Hydaticus seminiger A	100	Asellus	10	0	0
Hydaticus seminiger A	100	Chironomus	10	6	0.804163
Hydaticus seminiger A	100	Cloeon	10	0	0
Hydaticus seminiger A	100	Culex	10	2	0.195837
Hydaticus seminiger A	100	Daphnia	30	0	0
Hydaticus seminiger A	100	Lymnaea	6	0	0
Hydaticus seminiger A	100	Rana	6	0	0
Ilyocoris cimicoides A	9	Asellus	10	7	0.396493
Ilyocoris cimicoides A	9	Chironomus	10	8	0.530021
Ilyocoris cimicoides A	9	Cloeon	10	0	0
Ilyocoris cimicoides A	9	Culex	10	2	0.0734858
Ilyocoris cimicoides A	9	Daphnia	30	0	0
Ilyocoris cimicoides A	9	Lymnaea	6	0	0
Ilyocoris cimicoides A	9	Rana	6	0	0
Ilyocoris cimicoides A	10	Asellus	10	7	0.310879
Ilyocoris cimicoides A	10	Chironomus	10	8	0.415575
Ilyocoris cimicoides A	10	Cloeon	10	0	0
Ilyocoris cimicoides A	10	Culex	10	6	0.236596
Ilyocoris cimicoides A	10	Daphnia	30	4	0.0369502
Ilyocoris cimicoides A	10	Lymnaea	6	0	0
Ilyocoris cimicoides A	10	Rana	6	0	0
Ilyocoris cimicoides A	11	Asellus	10	7	0.301339
Ilyocoris cimicoides A	11	Chironomus	10	9	0.576308
Ilyocoris cimicoides A	11	Cloeon	10	0	0
Ilyocoris cimicoides A	11	Culex	10	2	0.0558501
Ilyocoris cimicoides A	11	Daphnia	30	7	0.0665022
Ilyocoris cimicoides A	11	Lymnaea	6	0	0
Ilyocoris cimicoides A	11	Rana	6	0	0
Ilyocoris cimicoides A	12	Asellus	10	7	0.359748
Ilyocoris cimicoides A	12	Chironomus	10	8	0.480902
Ilyocoris cimicoides A	12	Cloeon	10	0	0
Ilyocoris cimicoides A	12	Culex	10	2	0.0666755
Ilyocoris cimicoides A	12	Daphnia	30	8	0.0926746
Ilyocoris cimicoides A	12	Lymnaea	6	0	0
Ilyocoris cimicoides A	12	Rana	6	0	0
Ilyocoris cimicoides A	13	Asellus	10	6	0.244203
Ilyocoris cimicoides A	13	Chironomus	10	9	0.613667
Ilyocoris cimicoides A	13	Cloeon	10	0	0
Ilyocoris cimicoides A	13	Culex	10	2	0.0594705
Ilyocoris cimicoides A	13	Daphnia	30	8	0.0826601
Ilyocoris cimicoides A	13	Lymnaea	6	0	0
Ilyocoris cimicoides A	13	Rana	6	0	0
Ilyocoris cimicoides A	14	Asellus	10	6	0.534343
Ilyocoris cimicoides A	14	Chironomus	10	5	0.404215
Ilyocoris cimicoides A	14	Cloeon	10	0	0
Ilyocoris cimicoides A	14	Culex	10	1	0.0614419
Ilyocoris cimicoides A	14	Daphnia	30	0	0
Ilyocoris cimicoides A	14	Lymnaea	6	0	0
Ilyocoris cimicoides A	14	Rana	6	0	0
Ilyocoris cimicoides A	15	Asellus	10	7	0.427941
Ilyocoris cimicoides A	15	Chironomus	10	6	0.325687
Ilyocoris cimicoides A	15	Cloeon	10	0	0
Ilyocoris cimicoides A	15	Culex	10	4	0.181568
Ilyocoris cimicoides A	15	Daphnia	30	5	0.0648045
Ilyocoris cimicoides A	15	Lymnaea	6	0	0
Ilyocoris cimicoides A	15	Rana	6	0	0
Ilyocoris cimicoides A	16	Asellus	10	7	0.491665
Ilyocoris cimicoides A	16	Chironomus	10	6	0.374184
Ilyocoris cimicoides A	16	Cloeon	10	0	0
Ilyocoris cimicoides A	16	Culex	10	1	0.0430259
Ilyocoris cimicoides A	16	Daphnia	30	6	0.0911248
Ilyocoris cimicoides A	16	Lymnaea	6	0	0
Ilyocoris cimicoides A	16	Rana	6	0	0
Libellula depressa F-0	26	Asellus	10	1	0.0266544
Libellula depressa F-0	26	Chironomus	10	9	0.582513
Libellula depressa F-0	26	Cloeon	10	0	0
Libellula depressa F-0	26	Culex	10	6	0.231805
Libellula depressa F-0	26	Daphnia	30	6	0.0564514
Libellula depressa F-0	26	Lymnaea	6	0	0
Libellula depressa F-0	26	Rana	6	2	0.102576
Libellula depressa F-0	27	Asellus	10	2	0.135217
Libellula depressa F-0	27	Chironomus	10	4	0.309543
Libellula depressa F-0	27	Cloeon	10	2	0.135217
Libellula depressa F-0	27	Culex	10	5	0.420023
Libellula depressa F-0	27	Daphnia	30	0	0
Libellula depressa F-0	27	Lymnaea	6	0	0
Libellula depressa F-0	27	Rana	6	0	0
Libellula depressa F-0	28	Asellus	10	0	0
Libellula depressa F-0	28	Chironomus	10	8	0.572059
Libellula depressa F-0	28	Cloeon	10	2	0.0793142
Libellula depressa F-0	28	Culex	10	5	0.246373
Libellula depressa F-0	28	Daphnia	30	3	0.0374494
Libellula depressa F-0	28	Lymnaea	6	0	0
Libellula depressa F-0	28	Rana	6	1	0.0648045
Libellula depressa F-0	29	Asellus	10	2	0.0761272
Libellula depressa F-0	29	Chironomus	10	8	0.549073
Libellula depressa F-0	29	Cloeon	10	0	0
Libellula depressa F-0	29	Culex	10	6	0.3126
Libellula depressa F-0	29	Daphnia	30	0	0
Libellula depressa F-0	29	Lymnaea	6	0	0
Libellula depressa F-0	29	Rana	6	1	0.0622004
Libellula depressa F-0	30	Asellus	10	1	0.185691
Libellula depressa F-0	30	Chironomus	10	1	0.185691
Libellula depressa F-0	30	Cloeon	10	0	0
Libellula depressa F-0	30	Culex	10	3	0.628617
Libellula depressa F-0	30	Daphnia	30	0	0
Libellula depressa F-0	30	Lymnaea	6	0	0
Libellula depressa F-0	30	Rana	6	0	0
Libellula depressa F-0	31	Asellus	10	0	0
Libellula depressa F-0	31	Chironomus	10	4	0.297893
Libellula depressa F-0	31	Cloeon	10	1	0.0614419
Libellula depressa F-0	31	Culex	10	6	0.534343
Libellula depressa F-0	31	Daphnia	30	0	0
Libellula depressa F-0	31	Lymnaea	6	0	0
Libellula depressa F-0	31	Rana	6	1	0.106322
Libellula depressa F-2	32	Asellus	10	3	0.0771127
Libellula depressa F-2	32	Chironomus	10	9	0.497816
Libellula depressa F-2	32	Cloeon	10	0	0
Libellula depressa F-2	32	Culex	10	7	0.260297
Libellula depressa F-2	32	Daphnia	30	16	0.164774
Libellula depressa F-2	32	Lymnaea	6	0	0
Libellula depressa F-2	32	Rana	6	0	0
Libellula depressa F-2	33	Asellus	10	0	0
Libellula depressa F-2	33	Chironomus	10	9	0.403694
Libellula depressa F-2	33	Cloeon	10	0	0
Libellula depressa F-2	33	Culex	10	8	0.28217
Libellula depressa F-2	33	Daphnia	30	25	0.314135
Libellula depressa F-2	33	Lymnaea	6	0	0
Libellula depressa F-2	33	Rana	6	0	0
Libellula depressa F-2	34	Asellus	10	0	0
Libellula depressa F-2	34	Chironomus	10	9	0.887411
Libellula depressa F-2	34	Cloeon	10	0	0
Libellula depressa F-2	34	Culex	10	2	0.085999
Libellula depressa F-2	34	Daphnia	30	2	0.0265897
Libellula depressa F-2	34	Lymnaea	6	0	0
Libellula depressa F-2	34	Rana	6	0	0
Libellula depressa F-2	35	Asellus	10	1	0.0360976
Libellula depressa F-2	35	Chironomus	10	8	0.551409
Libellula depressa F-2	35	Cloeon	10	0	0
Libellula depressa F-2	35	Culex	10	4	0.175014
Libellula depressa F-2	35	Daphnia	30	15	0.237479
Libellula depressa F-2	35	Lymnaea	6	0	0
Libellula depressa F-2	35	Rana	6	0	0
Libellula depressa F-2	36	Asellus	10	2	0.0943174
Libellula depressa F-2	36	Chironomus	10	8	0.68027
Libellula depressa F-2	36	Cloeon	10	0	0
Libellula depressa F-2	36	Culex	10	2	0.0943174
Libellula depressa F-2	36	Daphnia	30	8	0.131095
Libellula depressa F-2	36	Lymnaea	6	0	0
Libellula depressa F-2	36	Rana	6	0	0
Libellula depressa F-2	37	Asellus	10	0	0
Libellula depressa F-2	37	Chironomus	10	1	0.090582
Libellula depressa F-2	37	Cloeon	10	0	0
Libellula depressa F-2	37	Culex	10	5	0.595922
Libellula depressa F-2	37	Daphnia	30	5	0.156748
Libellula depressa F-2	37	Lymnaea	6	0	0
Libellula depressa F-2	37	Rana	6	1	0.156748
Libellula depressa F-2	38	Asellus	10	0	0
Libellula depressa F-2	38	Chironomus	10	4	0.582423
Libellula depressa F-2	38	Cloeon	10	0	0
Libellula depressa F-2	38	Culex	10	2	0.254419
Libellula depressa F-2	38	Daphnia	30	4	0.163158
Libellula depressa F-2	38	Lymnaea	6	0	0
Libellula depressa F-2	38	Rana	6	0	0
Notonecta glauca A	1	Asellus	10	0	0
Notonecta glauca A	1	Chironomus	10	3	0.104116
Notonecta glauca A	1	Cloeon	10	2	0.0651374
Notonecta glauca A	1	Culex	10	10	0.699964
Notonecta glauca A	1	Daphnia	30	7	0.0775608
Notonecta glauca A	1	Lymnaea	6	0	0
Notonecta glauca A	1	Rana	6	1	0.0532211
Notonecta glauca A	2	Asellus	10	0	0
Notonecta glauca A	2	Chironomus	10	5	0.211754
Notonecta glauca A	2	Cloeon	10	0	0
Notonecta glauca A	2	Culex	10	10	0.732548
Notonecta glauca A	2	Daphnia	30	5	0.0556985
Notonecta glauca A	2	Lymnaea	6	0	0
Notonecta glauca A	2	Rana	6	0	0
Notonecta glauca A	3	Asellus	10	0	0
Notonecta glauca A	3	Chironomus	10	0	0
Notonecta glauca A	3	Cloeon	10	0	0
Notonecta glauca A	3	Culex	10	10	0.914864
Notonecta glauca A	3	Daphnia	30	6	0.0851355
Notonecta glauca A	3	Lymnaea	6	0	0
Notonecta glauca A	3	Rana	6	0	0
Notonecta glauca A	4	Asellus	10	2	0.0648293
Notonecta glauca A	4	Chironomus	10	2	0.0648293
Notonecta glauca A	4	Cloeon	10	1	0.0306101
Notonecta glauca A	4	Culex	10	10	0.696654
Notonecta glauca A	4	Daphnia	30	8	0.0901084
Notonecta glauca A	4	Lymnaea	6	0	0
Notonecta glauca A	4	Rana	6	1	0.0529694
Notonecta glauca A	5	Asellus	10	2	0.185093
Notonecta glauca A	5	Chironomus	10	2	0.185093
Notonecta glauca A	5	Cloeon	10	1	0.0873945
Notonecta glauca A	5	Culex	10	4	0.42372
Notonecta glauca A	5	Daphnia	30	4	0.118699
Notonecta glauca A	5	Lymnaea	6	0	0
Notonecta glauca A	5	Rana	6	0	0
Notonecta glauca A	6	Asellus	10	3	0.0997538
Notonecta glauca A	6	Chironomus	10	4	0.142866
Notonecta glauca A	6	Cloeon	10	2	0.0624082
Notonecta glauca A	6	Culex	10	9	0.643981
Notonecta glauca A	6	Daphnia	30	5	0.0509912
Notonecta glauca A	6	Lymnaea	6	0	0
Notonecta glauca A	6	Rana	6	0	0
Notonecta glauca A	7	Asellus	10	5	0.188824
Notonecta glauca A	7	Chironomus	10	4	0.139157
Notonecta glauca A	7	Cloeon	10	0	0
Notonecta glauca A	7	Culex	10	10	0.653224
Notonecta glauca A	7	Daphnia	30	2	0.0187947
Notonecta glauca A	7	Lymnaea	6	0	0
Notonecta glauca A	7	Rana	6	0	0
Notonecta glauca A	8	Asellus	10	1	0.0349561
Notonecta glauca A	8	Chironomus	10	0	0
Notonecta glauca A	8	Cloeon	10	1	0.0349561
Notonecta glauca A	8	Culex	10	10	0.795564
Notonecta glauca A	8	Daphnia	30	10	0.134524
Notonecta glauca A	8	Lymnaea	6	0	0
Notonecta glauca A	8	Rana	6	0	0
Sympetrum sp. F-0	48	Asellus	10	1	0.111894
Sympetrum sp. F-0	48	Chironomus	10	0	0
Sympetrum sp. F-0	48	Cloeon	10	0	0
Sympetrum sp. F-0	48	Culex	10	5	0.736131
Sympetrum sp. F-0	48	Daphnia	30	4	0.151975
Sympetrum sp. F-0	48	Lymnaea	6	0	0
Sympetrum sp. F-0	48	Rana	6	0	0
Sympetrum sp. F-0	49	Asellus	10	2	0.139605
Sympetrum sp. F-0	49	Chironomus	10	3	0.223147
Sympetrum sp. F-0	49	Cloeon	10	0	0
Sympetrum sp. F-0	49	Culex	10	5	0.433654
Sympetrum sp. F-0	49	Daphnia	30	4	0.0895282
Sympetrum sp. F-0	49	Lymnaea	6	0	0
Sympetrum sp. F-0	49	Rana	6	1	0.114066
Sympetrum sp. F-0	50	Asellus	10	3	0.136133
Sympetrum sp. F-0	50	Chironomus	10	6	0.349724
Sympetrum sp. F-0	50	Cloeon	10	0	0
Sympetrum sp. F-0	50	Culex	10	7	0.459525
Sympetrum sp. F-0	50	Daphnia	30	4	0.0546178
Sympetrum sp. F-0	50	Lymnaea	6	0	0
Sympetrum sp. F-0	50	Rana	6	0	0
Sympetrum sp. F-0	51	Asellus	10	0	0
Sympetrum sp. F-0	51	Chironomus	10	3	0.299958
Sympetrum sp. F-0	51	Cloeon	10	1	0.0886064
Sympetrum sp. F-0	51	Culex	10	4	0.429596
Sympetrum sp. F-0	51	Daphnia	30	1	0.0285106
Sympetrum sp. F-0	51	Lymnaea	6	0	0
Sympetrum sp. F-0	51	Rana	6	1	0.153329
Sympetrum sp. F-0	52	Asellus	10	0	0
Sympetrum sp. F-0	52	Chironomus	10	7	0.634632
Sympetrum sp. F-0	52	Cloeon	10	0	0
Sympetrum sp. F-0	52	Culex	10	4	0.269264
Sympetrum sp. F-0	52	Daphnia	30	5	0.0961044
Sympetrum sp. F-0	52	Lymnaea	6	0	0
Sympetrum sp. F-0	52	Rana	6	0	0
Sympetrum sp. F-0	53	Asellus	10	0	0
Sympetrum sp. F-0	53	Chironomus	10	5	0.756471
Sympetrum sp. F-0	53	Cloeon	10	0	0
Sympetrum sp. F-0	53	Culex	10	2	0.243529
Sympetrum sp. F-0	53	Daphnia	30	0	0
Sympetrum sp. F-0	53	Lymnaea	6	0	0
Sympetrum sp. F-0	53	Rana	6	0	0
Sympetrum sp. F-0	54	Asellus	10	2	0.255912
Sympetrum sp. F-0	54	Chironomus	10	2	0.255912
Sympetrum sp. F-0	54	Cloeon	10	0	0
Sympetrum sp. F-0	54	Culex	10	3	0.409052
Sympetrum sp. F-0	54	Daphnia	30	2	0.0791244
Sympetrum sp. F-0	54	Lymnaea	6	0	0
Sympetrum sp. F-0	54	Rana	6	0	0
Sympetrum sp. F-0	55	Asellus	10	1	0.052615
Sympetrum sp. F-0	55	Chironomus	10	7	0.601241
Sympetrum sp. F-0	55	Cloeon	10	0	0
Sympetrum sp. F-0	55	Culex	10	4	0.255096
Sympetrum sp. F-0	55	Daphnia	30	5	0.0910479
Sympetrum sp. F-0	55	Lymnaea	6	0	0
Sympetrum sp. F-0	55	Rana	6	0	0
