# Supplementary material for: Who Eats Whom in a Pool? A Comparative Study of Prey Selectivity by Predatory Aquatic Insects
Source: PLoS One. 2012 Jun 5;7(6):e37741. doi: 10.1371/journal.pone.0037741 (PMC3367957; doi:10.1371/journal.pone.0037741)
Supplement: Table S2 — Summary of published experiments on selective predation by diving beetles, water bugs and larvae of odonates. Only studies with more than one prey species for a predator are included, and studies which focused primarily on vertebrate prey and studies on cannibalism and intraguild predation are excluded. Each row corresponds to one experiment or a set of experiments with the same set of species, possibly with different size classes/developmental stages or densities. Stage: A = adults, L = larvae (number of instars or size classes given in parentheses). Prey No. = total number of prey types (species and size classes) used (superscripts: a = multiple experiments with prey in different combinations; b = multiple experiments with the same prey combinations but different prey abundances). Multiple choice = more prey species were offered simultaneously; yes/no means that some experiments were conducted with individual prey types separately (typically to study single prey functional responses) and other experiments with a mixture of prey. Test of selectivity: Roger = Roger’s index (Lundkvist et al., 2003) and mortality = comparison of prey mortalities or numbers of prey consumed by the predator. The most preferred prey is highlighted in bold. When the most preferred prey differ between treatments (in experiments which offered prey in different combinations/abundances), all of them are highlighted. Bottom structure presence: yes/no = manipulated presence/absence. Preferred microhabitat of predators and prey was classified into two categories: water column and benthic. References appearing only in Table S2 are listed in File S1. (XLS) [file pone.0037741.s002.xls]

## Sheet: Selective_predation
Predator group	Predator species	Predator stage	Prey no.	Prey taxa	Methods: multiple choice	Test of selectivity	Selective predation	Predator foraging microhabitat	Microhabitat of preferred prey	Microhabitat of non-preferred prey	Reference	Bottom structure presence	Vegetation presence	Type of structure
Coleoptera: Dytiscidae	Acilius semisulcatus	L (1)	13	Cladocera (Ceriodaphnia – 2 sizes, Daphnia – 3 sizes, Pleuroxus, Scapholeberis, Sida, Simocephalus), Copepoda (Cyclops, Diaptomus – 2 spp.), Ostracoda	yes	Manly’s α	yes	water column	water column	water column	Cooper et al. (1985)	no	no
Coleoptera: Dytiscidae	Acilius sp.	L (1)	4	Cladocera, Ostracoda, Diptera (Culicidae, Chironomidae)	yes	mortality	yes	water column	benthic	water column	Febria et al. (2005)	no	no
Coleoptera: Dytiscidae	Agabus disintegratus	L (1)	3a,b	Copepoda, Diptera (Aedes), Ostracoda	yes/no	mortality	yes	benthic	water column	water column	Culler and Lamp (2009)	no	yes	plastic plant
Coleoptera: Dytiscidae	Agabus erichsoni	L (1)	4	Diptera (Culicidae), Ephemeroptera (Parameletus, Leptophlebia, Heptagenia)	yes	mortality	yes	benthic	water column	benthic	Söderström and Nilsson (1987)	no	yes	moss
Coleoptera: Dytiscidae	Agabus erichsoni/subtilis	A	4	Diptera (Culicidae), Ephemeroptera (Parameletus, Leptophlebia, Heptagenia)	yes	mortality	yes	benthic	water column	benthic	Söderström and Nilsson (1987)	no	yes	moss
Coleoptera: Dytiscidae	Agabus punctatus	L (1)	3a,b	Copepoda, Diptera (Aedes), Ostracoda	yes/no	mortality	yes/no	benthic	water column	water column	Culler and Lamp (2009)	no	yes	plastic plant
Coleoptera: Dytiscidae	Colymbetes paykulli	A	4	Cladocera (Daphnia – 2 sizes), Diptera (Culex – 2 sizes)	yes	Roger	yes	benthic	water column	water column	Lundkvist et al. (2003)	yes	no	one stone
Coleoptera: Dytiscidae	Colymbetes paykulli/striatus	L (1)	4	Diptera (Culicidae), Ephemeroptera (Parameletus, Leptophlebia, Heptagenia)	yes	mortality	no	benthic	NA	NA	Söderström and Nilsson (1987)	no	yes	moss
Coleoptera: Dytiscidae	Dytiscus alascanus	A	10a	Amphipoda (Gammarus, Hyallela), Cladocera (Daphnia), Diptera (Chaoborus), Ephemeroptera (Caenis), Gastropoda (Physa), Heteroptera (Sigara), Hydrachnida, Odonata (Coenagrion), Trichoptera (Triaenodes)	yes	Roger	yes	benthic	benthic	water column/benthic	Cobbaert et al. (2010)	no	yes	plastic plants
Coleoptera: Dytiscidae	Dytiscus circumcintus	L (3)	6	Ephemeroptera (Siphlonurus), Heteroptera (Notonecta), Isopoda (Asellus), Rana tadpoles, Trichoptera (Limnephilus – 3 spp.)	yes/no	mortality	yes	benthic	benthic	benthic/water column	Johansson and Nilsson (1992)	yes	yes	birch leaves and moss
Coleoptera: Dytiscidae	Dytiscus harrisii	L (2)	5	Rana tadpoles, Bufo tadpoles, Trichoptera (Limnephilus – 2 spp.), Diptera (Aedes)	yes	mortality	yes	benthic	benthic	water column	Leclair et al. (1986)	no	no
Coleoptera: Dytiscidae	Dytiscus latissimus	L (3)	6	Ephemeroptera (Siphlonurus), Heteroptera (Notonecta), Isopoda (Asellus), Rana tadpoles, Trichoptera (Limnephilus – 3 spp.)	yes/no	mortality	yes	benthic	benthic	water column/benthic	Johansson and Nilsson (1992)	yes	yes	birch leaves and moss
Coleoptera: Dytiscidae	Dytiscus verticalis	L (2)	5	Rana tadpoles, Bufo tadpoles, Trichoptera (Limnephilus – 2 spp.), Diptera (Aedes)	yes	mortality	yes	benthic	benthic	water column	Leclair et al. (1986)	no	no
Coleoptera: Dytiscidae	Hydroporus striola	A	4	Diptera (Culicidae), Ephemeroptera (Parameletus, Leptophlebia, Heptagenia)	yes	mortality	yes	benthic	water column	benthic	Söderström and Nilsson (1987)	no	yes	moss
Coleoptera: Dytiscidae	Ilybius ater	A	4	Cladocera (Daphnia – 2 sizes), Diptera (Culex – 2 sizes)	yes	Roger	yes	benthic	water column	water column	Lundkvist et al. (2003)	yes	no	one stone
Coleoptera: Dytiscidae	Ilybius fuliginosus	A	4	Cladocera (Daphnia – 2 sizes), Diptera (Culex – 2 sizes)	yes	Roger	yes	benthic	water column	water column	Lundkvist et al. (2003)	yes	no	one stone
Coleoptera: Dytiscidae	Potamonectes griseostriatus	A	4a	Cladocera (Daphnia – 3 sizes), Diptera (Chironomidae)	yes/no	mortality	yes	benthic	benthic	water column	Ranta and Espo (1989)	no	no
Coleoptera: Dytiscidae	Scarodytes halensis	A	3a	Cladocera (Daphnia, Ceriodaphnia), Copepoda (Eudiaptomus)	yes	mortality	no	benthic	NA	NA	Kehl and Dettner (2003)	no	no
Coleoptera: Dytiscidae	Unidentified	L (1)	8a	Amphipoda (Gammarus), Anostraca, Diptera (Chaoborus, Chironomidae, Culicidae), Ephemeroptera, Heteroptera (Corixidae), Trichoptera	yes	Manly’s α	yes/no	NA	water column	water column/benthic	Tate and Hershey (2003)	yes	yes	coarse gravel and plastic plants in low density
Heteroptera: Nepomorpha	Anisops bouvieri	A	4a,b	Diptera (Culex – 2 sizes, Chironomus – 2 sizes)	yes	Manly’s α	yes/no	water column	water column/benthic	water column/benthic	Saha et al. (2010)	no	no
Heteroptera: Nepomorpha	Arctocorisa carinata	A	4a	Cladocera (Daphnia – 3 sizes), Diptera (Chironomidae)	yes/no	mortality	yes	benthic	water column/benthic	water column/benthic	Ranta and Espo (1989)	no	no
Heteroptera: Nepomorpha	Belostoma bakeri	A	2	Amphipoda (Hyalella), Odonata (Telebasis)	yes	mortality	yes	benthic	benthic	water column	Runck and Blinn (1994)	no	yes	Potamogeton
Heteroptera: Nepomorpha	Buenoa confusa	A	2	Cladocera (Daphnia – 2 species)	yes	mortality	yes	water column	water column	water column	Cooper and Smith (1982)	no	no
Heteroptera: Nepomorpha	Buenoa macrotibialis	L (2)	2	Rotifera (Hexarthra, Plationus)	no	mortality	yes	water column	water column	water column	Hampton and Gilbert (2001)	no	no
Heteroptera: Nepomorpha	Buenoa macrotibialis	A, L (4)	3	Cladocera (Daphnia), Copepoda (Tropocyclops), Rotifera (Brachionus)	yes/no	mortality	yes	water column	water column	water column	Diegues and Gilbert (2003)	no	no
Heteroptera: Nepomorpha	Buenoa scimitra	A	14a	Cladocera (Ceriodaphnia, Daphnia – 3 sizes, Pleuroxus, Scapholeberis, Sida, Simocephalus – 3 sizes), Copepoda (Cyclops, Diaptomus – 2 species), Ostracoda	yes	Manly’s α	yes	water column	water column	water column	Cooper et al. (1985)	no	no
Heteroptera: Nepomorpha	Callicorixa producta	A	4a	Cladocera (Daphnia – 3 sizes), Diptera (Chironomidae)	yes/no	mortality	yes	benthic	water column/benthic	water column/benthic	Ranta and Espo (1989)	no	no
Heteroptera: Nepomorpha	Callicorixa wollastoni	A	4	Diptera (Culicidae), Ephemeroptera (Parameletus, Leptophlebia, Heptagenia)	yes	mortality	yes	benthic	benthic	benthic/water column	Söderström and Nilsson (1987)	no	yes	moss
Heteroptera: Nepomorpha	Diplonychus annulatus	A	4a,b	Diptera (Chironomus – 2 sizes, Culex – 2 sizes)	yes	Manly’s α	yes/no	benthic	benthic	water column	Saha et al. (2010)	no	no
Heteroptera: Nepomorpha	Diplonychus rusticus	A	4a,b	Diptera (Chironomus – 2 sizes, Culex – 2 sizes)	yes	Manly’s α	yes/no	benthic	water column/benthic	water column/benthic	Saha et al. (2010)	no	no
Heteroptera: Nepomorpha	Ilyocoris cimicoides	A, L (1)	6b	Heteroptera (Corixa – 3 sizes), Isopoda (Asellus – 3 sizes)	no	mortality	yes	benthic	benthic	benthic	Venkantesan and Cloarec (1988)	no	no
Heteroptera: Nepomorpha	Neoplea striola	L (2)	2	Rotifera (Hexarthra, Plationus)	no	mortality	yes	water column	water column	water column	Hampton and Gilbert (2001)	no	no
Heteroptera: Nepomorpha	Notonecta glauca	A	3a,b	Diptera (Culex, adult Musca), Isopoda (Asellus)	yes	mortality		water column	water column/benthic	water column/benthic	Cockrell (1984a, 1984b)	yes	yes	gravel and two artificial plants made of plastic mesh
Heteroptera: Nepomorpha	Notonecta hoffmani	A	3a,b	Cladocera (Daphnia), Diptera (Culex, adult Drosophila)	yes	Manly’s α	yes	water column	water column/benthic	water column/benthic	Chesson (1989)	no	no
Heteroptera: Nepomorpha	Notonecta hoffmani	A, L (3)	5a	Cladocera (Ceriodaphnia, Daphnia, Moina), Diptera (Culicidae, adult Drosophila)	yes	Manly’s α	yes/no	water column	water column/benthic	water column/benthic	Scott and Murdoch (1983), Murdoch et al. (1984)	no	no
Heteroptera: Nepomorpha	Notonecta hoffmani	A, L (5)	3a	Cladocera (Ceriodaphnia, Daphnia), Diptera (adult Drosophila)	yes	Manly’s α	yes/no	water column	water column	water column	Orr et al. (1990)	no	no
Heteroptera: Nepomorpha	Notonecta maculata	A	6	Cladocera (Ceriodaphnia), Diptera (Chironomus, Culex, Culiseta – 3 sizes)	yes	Manly’s α	yes	water column	water column	benthic/water column	Blaustein (1998)	yes	no	three pieces of leaves (2x2 cm) in a vessel of 28x18x13 cm
Heteroptera: Nepomorpha	Notonecta undulata	A	2	Cladocera (Daphnia – 2 species)	yes	mortality	yes	water column	water column	water column	Cooper and Smith (1982)	no	no
Heteroptera: Nepomorpha	Notonecta unifasciata	A	5a	Cladocera (Daphnia, Scapholeberis, Simocephalus), Copepoda (Cyclops, Diaptomus)	yes	Manly’s α	yes	water column	water column	water column	Cooper et al. (1985)	no	no
Heteroptera: Nepomorpha	Notonecta sp.	A	3a	Cladocera (Daphnia), Rotifera (Epiphanes, Sinartherina)	no	mortality	yes	water column	water column	water column	Walsh et al. (2006)	no	yes	Elodea
Heteroptera: Nepomorpha	Sphaerodema nepoides	A	5a	Diptera (Culicidae), Ephemeroptera, Odonata (Zygoptera, Anisoptera), Anura	yes	mortality	yes	benthic	water column	benthic/water column	Victor and Ugwoke (1987)	no	no
Odonata: Zygoptera	Anomalagrion hastatum	L (1)	2b	Cladocera (Daphnia, Simocephalus)	yes/no	mortality	yes	water column	water column	water column	Akre and Johnson (1979)	no	yes	fibreglass screening
Odonata: Zygoptera	Celithemis fasciata	L (1)	2b	Cladocera (Daphnia), Diptera (Chironomus)	yes	mortality	yes/no	water column	water column	benthic	Cothran and Thorp (1985)	yes/no	no	leaf disks as refugia vs. no refugia
Odonata: Zygoptera	Enallagma aspersum	L (1)	2b	Cladocera (Simocephalus), Copepoda (Diaptomus)	yes/no	Manly’s α	yes/no	water column	water column	water column	Colton (1987)	no	no
Odonata: Zygoptera	Enallagma sp.	L (1)	4	Amphipoda (Hyalella), Gastropoda (Gyraulus, Physa), Turbellaria (Dugesia)	yes	mortality	yes	water column	benthic	benthic	Lombardo (1997)	no	yes	two types of vegetation differing in structural complexity
Odonata: Zygoptera	Lestes sp.	L (1)	4	Cladocera, Ostracoda, Diptera (Culicidae, Chironomidae)	yes	mortality	yes	water column	water column	water column/benthic	Febria et al. (2005)	no	no
Odonata: Zygoptera	Pachydiplax longipennis	L (1)	11a	Cladocera (Ceriodaphnia, Daphnia – 3 sizes, Pleuroxus, Simocephalus – 2 sizes), Copepoda (Cyclops, Diaptomus – 2 species), Ostracoda	yes	Manly’s α	yes	water column	water column	water column	Cooper et al. (1985)	no	no
Odonata: Zygoptera	Pyrrhosoma nymphula	L (2)	7a	Cladocera (Chydorus, Daphnia), Protozoa (Amoeba, Euglena, Paramecium, Stylonychia), Rotifera	yes	mortality	yes	water column	water column/benthic	water column/benthic	Lawton (1970)	no	no
Odonata: Zygoptera	Unidentified	L (1)	3a	Cladocera (Daphnia), Rotifera (Epiphanes, Sinartherina)	yes/no	mortality	yes	water column	water column	water column	Walsh et al. (2006)	no	yes	Elodea
Odonata: Anisoptera	Aeshnidae gen. sp.	L (1)	3	Rotifera (Hexarthra, Plationus, Synchaeta)	no	mortality	yes	benthic	water column	water column	Hampton and Gilbert (2001)	no	no
Odonata: Anisoptera	Anax imperator	L (1)	2b	Diptera (Chironomidae), Heteroptera (Corixa)	yes	mortality	yes	benthic	benthic	benthic	Blois-Heulin (1990)	no	no
Odonata: Anisoptera	Anax junius	L (2)	2	Cladocera (Daphnia – 2 species)	yes	mortality	no	benthic	NA	NA	Cooper and Smith (1982)	no	no
Odonata: Anisoptera	Anax junius	L (1)	11a	Cladocera (Ceriodaphnia, Daphnia – 3 sizes, Pleuroxus, Scapholeberis, Simocephalus – 2 sizes), Copepoda (Cyclops, Diaptomus), Ostracoda	yes	Manly’s α	yes	benthic	water column	water column	Cooper et al. (1985)	no	no
Odonata: Anisoptera	Anax junius	L (1)	6a,b	Amphipoda (Hyalella), Anostraca (Artemia), Diptera (Chaoborus), Ephemeroptera (Callibaetis), Heteroptera (Plea), Odonata (mixed Enallagma and Ischnura)	yes/no	mortality	yes	benthic	water column/benthic	water column/benthic	Folsom and Collins (1984)	yes	yes	Equisetum, debris and gravel in one series of experiments, the other series without any structure
Odonata: Anisoptera	Anax junius	L (1)	21	Gastropoda (Helisoma, Physa, Stagnicola; 7 sizes each)	no	mortality	yes	benthic	benthic	benthic	Turner and Chislock (2007)	no	no
Odonata: Anisoptera	Anax junius	L (1)	2b	Ephemeroptera, Oligochaeta (Tubifex)	yes	mortality	yes	benthic	benthic	benthic	Bergelson (1985)	no	no
Odonata: Anisoptera	Pantala hymenaea	L (1)	21	Gastropoda (Helisoma, Physa, Stagnicola; 7 sizes each)	no	mortality	yes	benthic	benthic	benthic	Turner and Chislock (2007)	no	no
Odonata: Anisoptera	Sympetrum spp.	L (2)	4	Cladocera, Ostracoda, Diptera (Culicidae, Chironomidae)	yes	mortality	yes	benthic	benthic	water column	Febria et al. (2005)	no	no
Odonata: Anisoptera	Unidentified	L (1)	3a	Cladocera (Daphnia), Rotifera (Epiphanes, Sinartherina)	yes	mortality	yes	NA	water column	water column	Walsh et al. (2006)	no	yes	Elodea
